# Supplementary material for: Identification, Evolutionary Dynamics, and Gene Expression Patterns of the ACP Gene Family in Responding to Salt Stress in Brassica Genus
Source: Plants (Basel). 2024 Mar 25;13(7):950. doi: 10.3390/plants13070950 (PMC11013218; doi:10.3390/plants13070950)
Supplement: Supplementary file 1 [file plants-13-00950-s001.zip]

Archive with 2 entries (2 files):
- Supplementary Materials Figure S1-S4.pdf
- Supplementary Materials Table S1-S6.xlsx
