# Supplementary material for: Identification, Evolutionary Dynamics, and Gene Expression Patterns of the ACP Gene Family in Responding to Salt Stress in Brassica Genus
Source: Plants (Basel). 2024 Mar 25;13(7):950. doi: 10.3390/plants13070950 (PMC11013218; doi:10.3390/plants13070950)
Supplement: Supplementary file 1 [file plants-13-00950-s001.zip › Supplementary Materials Table S1-S6.xlsx]

## Sheet: Table S1
	Table S1. Summary of ACP family proteins in six cultivated Brassica species.
	Gene ID	ACP name	Location	Genome	Formula	MW (kDa)	pI	Ⅱ	GRAVY	Predicted location
	Bca_GomB01g31990.mRNA1	BcamtACP2.1	B01	Bc	C652H1051N181O200S2	14.69	5.92	52.86	-0.179	Chloroplast
	Bca_GomB01g59160.mRNA1	BcaACP1.1	B01	Bc	C638H1065N169O206S6	14.59	5.51	34.6	-0.102	Chloroplast
	Bca_GomB01g64280.mRNA1	BcaACP1.2	B01	Bc	C636H1055N169O211S6	14.64	5.09	43.39	-0.161	Chloroplast
	Bca_GomB02g88270.mRNA1	BcaACP4.1	B02	Bc	C638H1058N170O213S3	14.61	5.19	47.23	-0.049	Chloroplast
	Bca_GomB03g55160.mRNA1	BcamtACP2.2	B03	Bc	C596H944N164O184S2	13.42	4.91	43.93	-0.106	Chloroplast
	Bca_GomB03g93360.mRNA1	BcaACP1.3	B03	Bc	C650H1086N170O210S4	14.77	5.14	46.25	-0.105	Chloroplast
	Bca_GomB04g03760.mRNA1	BcaACP3	B04	Bc	C609H1013N163O203S7	14.09	4.69	50.36	-0.054	Chloroplast
	Bca_GomB04g23920.mRNA1	BcamtACP3.1	B04	Bc	C743H1206N202O239S7	17.02	5.43	61.25	-0.328	Chloroplast
	Bca_GomB04g33750.mRNA1	BcaACP2	B04	Bc	C599H998N162O200S7	13.89	4.8	50.95	0.003	Chloroplast
	Bca_GomB05g25220.mRNA1	BcaACP4.2	B05	Bc	C634H1045N167O213S3	14.51	4.83	55.44	-0.023	Chloroplast
	Bca_GomB05g25750.mRNA1	BcaACP4.3	B05	Bc	C634H1045N167O213S3	14.51	4.83	55.44	-0.023	Chloroplast
	Bca_GomB05g74510.mRNA1	BcamtACP2.3	B05	Bc	C655H1044N182O201S2	14.75	5.14	34.15	-0.203	Chloroplast
	Bca_GomB06g15850.mRNA1	BcamtACP1.1	B06	Bc	C621H993N167O191S4	13.98	5.08	49.57	-0.151	Mitochondrion
	Bca_GomB06g16200.mRNA1	BcamtACP1.2	B06	Bc	C621H993N167O191S4	13.98	5.08	49.57	-0.151	Mitochondrion
	Bca_GomB07g06800.mRNA1	BcaACP1.4	B07	Bc	C642H1070N174O211S6	14.79	5.11	39.85	-0.154	Chloroplast
	Bca_GomB07g10060.mRNA1	BcaACP1.5	B07	Bc	C642H1065N173O212S6	14.79	5.23	34.13	-0.196	Chloroplast
	Bca_GomB07g12750.mRNA1	BcaACP1.6	B07	Bc	C651H1082N176O210S6	14.93	6.15	43.64	-0.201	Chloroplast
	Bca_GomB07g46060.mRNA1	BcaACP1.7	B07	Bc	C627H1049N169O200S5	14.32	5.59	36.65	-0.067	Chloroplast
	Bca_GomB08g38170.mRNA1	BcamtACP1.3	B08	Bc	C597H953N159O182S5	13.43	5.06	49.37	-0.107	Mitochondrion
	Bca_GomB08g38540.mRNA1	BcamtACP1.4	B08	Bc	C597H953N159O182S5	13.43	5.06	49.37	-0.107	Mitochondrion
	Bca_GomC01g24330.mRNA1	BcaACP4.4	C01	Cc	C636H1054N172O213S3	14.61	5.19	52.54	-0.073	Chloroplast
	Bca_GomC02g46190.mRNA1	BcamtACP3.2	C02	Cc	C957H1573N251O289S11	21.57	6.74	61.86	-0.053	Chloroplast
	Bca_GomC03g34270.mRNA1	BcamtACP1.5	C03	Cc	C598H953N159O181S5	13.43	5.08	46.51	-0.118	Mitochondrion
	Bca_GomC04g06290.mRNA1	BcamtACP1.6	C04	Cc	C618H991N169O190S4	13.96	5.24	45.18	-0.139	Mitochondrion
	Bca_GomC04g41690.mRNA1	BcamtACP2.4	C04	Cc	C652H1053N183O198S2	14.69	6.3	47.41	-0.181	Chloroplast
	Bca_GomC06g43220.mRNA1	BcamtACP2.5	C06	Cc	C594H948N164O186S2	13.43	4.79	39.76	-0.135	Chloroplast
	Bca_GomC07g55210.mRNA1	BcaACP4.5	C07	Cc	C638H1052N170O211S4	14.61	4.99	46.4	-0.057	Chloroplast
	Bca_GomC07g70830.mRNA1	BcamtACP2.6	C07	Cc	C653H1049N179O199S3	14.69	5.15	30.8	-0.075	Chloroplast
	Bca_GomC08g18490.mRNA1	BcaACP4.6	C08	Cc	C658H1081N177O218S3	15.06	5.18	46.32	-0.122	Chloroplast
	Bca_GomC09g08380.mRNA1	BcaACP5	C09	Cc	C615H1018N168O196S5	14.06	5.45	42.37	-0.149	Chloroplast
	BjuO_Contig00912G00220	BjuACP1.1	-	-	C640H1062N174O211S6	14.76	5.23	33.85	-0.182	Chloroplast
	BjuOA01G16780	BjuACP4.1	A01	Aj	C637H1054N170O212S3	14.58	4.99	51.13	-0.008	Chloroplast
	BjuOA02G18300	BjumtACP2.1	A02	Aj	C648H1039N177O200S2	14.57	4.99	32.33	-0.097	Chloroplast
	BjuOA02G37400	BjumtACP3.1	A02	Aj	C623H1020N166O203S6	14.28	4.95	54.3	-0.183	Chloroplast
	BjuOA03G24030	BjumtACP1.1	A03	Aj	C596H951N159O182S5	13.42	5.08	46.51	-0.112	Mitochondrion
	BjuOA03G33130	BjuACP1.2	A03	Aj	C652H1091N171O209S5	14.83	5.34	42.06	-0.143	Chloroplast
	BjuOA03G54730	BjuACP4.2	A03	Aj	C640H1055N173O212S3	14.66	4.99	49.48	-0.105	Chloroplast
	BjuOA04G11730	BjumtACP2.2	A04	Aj	C654H1056N182O200S2	14.73	5.92	46.88	-0.16	Mitochondrion
	BjuOA05G04370	BjumtACP1.2	A05	Aj	C619H992N170O190S5	14.02	5.25	46.57	-0.182	Mitochondrion
	BjuOA05G42880	BjuACP1.3	A05	Aj	C645H1071N167O211S6	14.73	4.99	43.6	-0.097	Chloroplast
	BjuOA07G32810	BjumtACP2.3	A07	Aj	C916H1447N259O264S6	20.5	7.09	45.71	-0.136	Chloroplast
	BjuOA08G21720	BjuACP4.3	A08	Aj	C809H1279N197O262S5	18.12	4.45	39.62	0.03	Chloroplast
	BjuOA09G04950	BjuACP5	A09	Aj	C680H1114N186O217S6	15.56	5.65	42.33	-0.148	Chloroplast
	BjuOA09G20200	BjuACP3	A09	Aj	C609H1013N163O203S8	14.12	4.69	50.93	-0.072	Chloroplast
	BjuOB01G27030	BjumtACP2.4	B01	Aj	C652H1051N181O200S2	14.69	5.92	52.86	-0.179	Chloroplast
	BjuOB01G48270	BjuACP1.4	B01	Aj	C645H1082N172O208S7	14.8	5.63	38.07	-0.078	Chloroplast
	BjuOB02G71960	BjuACP4.4	B02	Aj	C639H1062N172O213S3	14.66	5.52	47.23	-0.076	Chloroplast
	BjuOB03G40660	BjumtACP2.5	B03	Aj	C600H948N162O186S2	13.47	4.78	39.42	-0.111	Chloroplast
	BjuOB04G09810	BjumtACP3.2	B04	Aj	C618H1012N164O195S7	14.08	5.18	51.64	-0.098	Chloroplast
	BjuOB04G17510	BjuACP2	B04	Aj	C600H999N161O201S7	13.91	4.72	50.5	0.004	Chloroplast
	BjuOB05G09820	BjuACP4.5	B05	Aj	C634H1045N167O213S3	14.51	4.83	55.44	-0.023	Chloroplast
	BjuOB05G50320	BjumtACP2.6	B05	Aj	C655H1044N182O201S2	14.75	5.14	34.15	-0.203	Chloroplast
	BjuOB06G03770	BjumtACP1.3	B06	Aj	C621H991N167O193S4	14.01	4.93	46.97	-0.194	Mitochondrion
	BjuOB07G01570	BjuACP1.5	B07	Aj	C644H1069N173O212S6	14.82	5.45	36.64	-0.231	Chloroplast
	BjuOB07G25800	BjuACP1.6	B07	Aj	C627H1049N169O200S5	14.32	5.59	36.65	-0.067	Chloroplast
	BjuOB08G23900	BjumtACP1.4	B08	Aj	C597H953N159O182S5	13.43	5.06	42.22	-0.108	Mitochondrion
	BnaA01T0145800ZS	BnaACP4.1	A01	Ana	C637H1054N170O212S3	14.58	4.99	51.13	-0.008	Chloroplast
	BnaA01T0399900ZS	BnaACP1.1	A01	Ana	C641H1063N175O213S6	14.82	5.25	38.11	-0.168	Chloroplast
	BnaA02T0156100ZS	BnamtACP2.1	A02	Ana	C646H1038N176O201S2	14.55	4.99	30.02	-0.069	Chloroplast
	BnaA02T0309300ZS	BnamtACP3.1	A02	Ana	C626H1024N166O203S6	14.32	4.95	54.49	-0.209	Chloroplast
	BnaA03T0217500ZS	BnamtACP1.1	A03	Ana	C596H951N159O182S5	13.42	5.08	46.51	-0.112	Mitochondrion
	BnaA03T0483400ZS	BnaACP4.2	A03	Ana	C640H1055N173O212S3	14.66	4.99	49.48	-0.105	Chloroplast
	BnaA04T0092300ZS	BnamtACP2.2	A04	Ana	C657H1060N182O199S2	14.76	5.92	48.03	-0.164	Mitochondrion
	BnaA05T0046600ZS	BnamtACP1.2	A05	Ana	C619H992N170O190S5	14.02	5.25	46.57	-0.182	Mitochondrion
	BnaA05T0478500ZS	BnaACP1.2	A05	Ana	C639H1068N170O210S6	14.68	5.14	44.23	-0.151	Chloroplast
	BnaA07T0281900ZS	BnamtACP2.3	A07	Ana	C917H1442N256O264S6	20.47	6.49	40.17	-0.098	Chloroplast
	BnaA08T0173800ZS	BnaACP4.3	A08	Ana	C730H1171N185O247S5	16.65	4.42	53.91	-0.019	Chloroplast
	BnaA09T0055300ZS	BnaACP5.1	A09	Ana	C667H1093N183O211S6	15.24	5.94	43.03	-0.148	Chloroplast
	BnaA09T0183100ZS	BnaACP3.1	A09	Ana	C609H1013N163O203S8	14.12	4.69	50.93	-0.072	Chloroplast
	BnaA09T0385000ZS	BnaACP1.3	A09	Ana	C642H1072N166O207S5	14.59	4.99	37.88	-0.025	Chloroplast
	BnaC01T0185600ZS	BnaACP4.4	C01	Cna	C636H1054N172O213S3	14.61	5.19	52.54	-0.073	Chloroplast
	BnaC01T0514500ZS	BnaACP1.4	C01	Cna	C639H1064N172O211S6	14.72	5.08	32.29	-0.127	Chloroplast
	BnaC02T0199500ZS	BnamtACP2.4	C02	Cna	C652H1046N178O200S3	14.67	4.99	29.41	-0.077	Chloroplast
	BnaC02T0419400ZS	BnamtACP3.2	C02	Cna	C608H1007N161O197S6	13.92	5.06	56.45	-0.106	Chloroplast
	BnaC03T0256000ZS	BnamtACP1.3	C03	Cna	C598H953N159O181S5	13.43	5.08	46.51	-0.118	Mitochondrion
	BnaC03T0356500ZS	BnaACP1.5	C03	Cna	C647H1084N168O208S4	14.67	5.14	45.08	-0.04	Chloroplast
	BnaC04T0052000ZS	BnamtACP1.4	C04	Cna	C618H990N170O190S4	13.97	5.24	45.18	-0.158	Mitochondrion
	BnaC04T0372300ZS	BnamtACP2.5	C04	Cna	C649H1043N179O199S3	14.63	5.61	43.98	-0.129	Mitochondrion
	BnaC05T0540400ZS	BnaACP1.6	C05	Cna	C637H1059N169O211S6	14.65	5.09	38.67	-0.121	Chloroplast
	BnaC06T0322900ZS	BnamtACP2.6	C06	Cna	C896H1429N249O265S7	20.15	6.06	40	-0.08	Chloroplast
	BnaC07T0461300ZS	BnaACP4.5	C07	Cna	C639H1053N173O212S3	14.65	4.99	49.48	-0.107	Chloroplast
	BnaC09T0042300ZS	BnaACP5.2	C09	Cna	C581H966N160O190S6	13.43	5.03	58.76	-0.116	Chloroplast
	BnaC09T0208300ZS	BnaACP3.2	C09	Cna	C609H1013N163O203S8	14.12	4.69	50.93	-0.072	Chloroplast
	BniB002200-PA	BniACP4.1	B01	Bni	C642H1058N170O212S4	14.68	5.19	48.13	-0.032	Chloroplast
	BniB007447-PA	BnimtACP2.1	B01	Bni	C649H1044N178O200S3	14.64	5.61	47.01	-0.126	Chloroplast
	BniB013308-PA	BniACP4.2	B02	Bni	C634H1045N167O213S3	14.51	4.83	55.44	-0.023	Chloroplast
	BniB020936-PA	BniACP1.1	B02	Bni	C627H1049N169O200S5	14.32	5.59	36.65	-0.067	Chloroplast
	BniB025539-PA	BnimtACP1	B03	Bni	C621H993N167O191S4	13.98	5.08	49.57	-0.151	Mitochondrion
	BniB028906-PA	BnimtACP3	B04	Bni	C807H1318N212O243S9	18.17	6.42	51.26	-0.015	Chloroplast
	BniB036060-PA	BnimtACP2.2	B05	Bni	C655H1044N182O201S2	14.75	5.14	34.15	-0.203	Chloroplast
	BniB037218-PA	BniACP1.2	B06	Bni	C644H1069N173O211S6	14.8	5.45	36.64	-0.212	Chloroplast
	BniB037758-PA	BniACP2	B06	Bni	C559H926N150O187S6	12.93	4.72	57.55	-0.057	Chloroplast
	BniB049424-PA	BnimtACP2.3	B07	Bni	C596H944N164O184S2	13.42	4.91	43.93	-0.106	Chloroplast
	BolC1t01977H	BolACP4.1	C1	Co	C714H1167N187O234S7	16.34	5.01	44.13	0.065	Chloroplast
	BolC1t05713H	BolACP1.1	C1	Co	C641H1063N175O213S6	14.82	5.25	38.11	-0.168	Chloroplast
	BolC2t08269H	BolmtACP2.1	C2	Co	C652H1046N178O200S3	14.67	4.99	29.41	-0.077	Chloroplast
	BolC2t10975H	BolmtACP3	C2	Co	C917H1517N253O287S7	20.9	6.76	54.85	-0.38	Chloroplast
	BolC3t15310H	BolmtACP1.1	C3	Co	C598H953N159O181S5	13.43	5.08	46.51	-0.118	Mitochondrion
	BolC3t16417H	BolACP1.2	C3	Co	C650H1086N170O210S4	14.77	5.14	46.25	-0.105	Chloroplast
	BolC4t22188H	BolmtACP1.2	C4	Co	C618H990N170O190S4	13.97	5.24	45.18	-0.158	Mitochondrion
	BolC4t25947H	BolmtACP2.2	C4	Co	C652H1053N183O198S2	14.69	6.3	47.41	-0.181	Chloroplast
	BolC6t38990H	BolmtACP2.3	C6	Co	C900H1437N249O265S7	20.21	6.06	40	-0.054	Chloroplast
	BolC7t45885H	BolACP4.3	C7	Co	C638H1052N170O211S4	14.61	4.99	46.4	-0.057	Chloroplast
	BolC8t48597H	BolACP4.2	C8	Co	C752H1234N194O240S4	16.96	5.18	48.33	0.124	Chloroplast
	BolC9t53486H	BolACP5	C9	Co	C654H1092N180O214S6	15.09	5.52	49.21	-0.127	Chloroplast
	BolC9t55367H	BolACP3	C9	Co	C609H1013N163O203S8	14.12	4.69	50.93	-0.072	Chloroplast
	BraA01g015780.3C	BraACP4.1	A01	Ar	C637H1054N170O212S3	14.58	4.99	51.13	-0.008	Chloroplast
	BraA01g042810.3C	BraACP1.1	A01	Ar	C639H1064N172O211S6	14.72	5.08	32.29	-0.127	Chloroplast
	BraA02g016600.3C	BramtACP2.1	A02	Ar	C648H1039N177O200S2	14.57	4.99	32.33	-0.097	Chloroplast
	BraA02g034160.3C	BramtACP3	A02	Ar	C626H1021N167O201S6	14.3	5.07	52.81	-0.187	Chloroplast
	BraA03g023400.3C	BramtACP1.1	A03	Ar	C596H951N159O182S5	13.42	5.08	46.51	-0.112	Mitochondrion
	BraA03g031960.3C	BraACP1.2	A03	Ar	C652H1091N171O209S5	14.83	5.34	42.06	-0.143	Chloroplast
	BraA03g052220.3C	BraACP4.2	A03	Ar	C640H1055N173O212S3	14.66	4.99	49.48	-0.105	Chloroplast
	BraA04g009880.3C	BramtACP2.2	A04	Ar	C652H1052N180O203S2	14.72	5.92	48.53	-0.219	Chloroplast
	BraA05g004500.3C	BramtACP1.2	A05	Ar	C619H992N170O190S5	14.02	5.25	46.57	-0.182	Mitochondrion
	BraA05g040150.3C	BraACP1.3	A05	Ar	C645H1071N167O211S6	14.73	4.99	43.6	-0.097	Chloroplast
	BraA07g031580.3C	BramtACP2.3	A07	Ar	C598H947N161O185S2	13.42	4.66	33.43	-0.056	Chloroplast
	BraA08g020230.3C	BraACP4.3	A08	Ar	C759H1249N199O247S6	17.31	5.08	50.21	0.028	Chloroplast
	BraA09g004870.3C	BraACP5	A09	Ar	C680H1114N186O217S6	15.56	5.65	42.33	-0.148	Chloroplast
	BraA09g019020.3C	BraACP3	A09	Ar	C598H994N160O199S7	13.83	4.69	50.93	-0.096	Chloroplast

## Sheet: Table S2
		Table S2. Dispersed duplication events of ACP genes in six Brassica species
		Duplicate 1	Location	Duplicate 2	Location
		Bca_GomB01g31990	Bca_GomB01:29959296	Bca_GomC04g41690	Bca_GomC04:49131699
		Bca_GomB01g59160	Bca_GomB01:59378995	Bca_GomB01g64280	Bca_GomB01:62865251
		Bca_GomB01g64280	Bca_GomB01:62865251	Bca_GomB07g46060	Bca_GomB07:31562487
		Bca_GomB02g88270	Bca_GomB02:77901893	Bca_GomB05g25220	Bca_GomB05:16338185
		Bca_GomB03g55160	Bca_GomB03:34794378	Bca_GomC06g43220	Bca_GomC06:51222874
		Bca_GomB03g93360	Bca_GomB03:80717577	Bca_GomB01g59160	Bca_GomB01:59378995
		Bca_GomB04g03760	Bca_GomB04:3247475	Bca_GomB04g33750	Bca_GomB04:23755449
		Bca_GomB04g23920	Bca_GomB04:17380193	Bca_GomC02g46190	Bca_GomC02:49324284
		Bca_GomB04g33750	Bca_GomB04:23755449	Bca_GomB01g59160	Bca_GomB01:59378995
		Bca_GomB05g25220	Bca_GomB05:16338185	Bca_GomB05g25750	Bca_GomB05:16551876
		Bca_GomB05g25750	Bca_GomB05:16551876	Bca_GomC01g24330	Bca_GomC01:18432978
		Bca_GomB05g74510	Bca_GomB05:69391447	Bca_GomC07g70830	Bca_GomC07:74182957
		Bca_GomB06g15850	Bca_GomB06:11245184	Bca_GomB06g16200	Bca_GomB06:11390254
		Bca_GomB06g16200	Bca_GomB06:11390254	Bca_GomB08g38170	Bca_GomB08:25824283
		Bca_GomB07g06800	Bca_GomB07:4695184	Bca_GomB07g12750	Bca_GomB07:9154114
		Bca_GomB07g10060	Bca_GomB07:7240125	Bca_GomB07g12750	Bca_GomB07:9154114
		Bca_GomB07g12750	Bca_GomB07:9154114	Bca_GomB01g59160	Bca_GomB01:59378995
		Bca_GomB07g46060	Bca_GomB07:31562487	Bca_GomB07g06800	Bca_GomB07:4695184
		Bca_GomB08g38170	Bca_GomB08:25824283	Bca_GomB08g38540	Bca_GomB08:26066582
		Bca_GomB08g38540	Bca_GomB08:26066582	Bca_GomC03g34270	Bca_GomC03:25156042
		Bca_GomC01g24330	Bca_GomC01:18432978	Bca_GomC08g18490	Bca_GomC08:26153732
		Bca_GomC02g46190	Bca_GomC02:49324284	Bca_GomB03g55160	Bca_GomB03:34794378
		Bca_GomC04g06290	Bca_GomC04:6548152	Bca_GomB08g38170	Bca_GomB08:25824283
		Bca_GomC04g41690	Bca_GomC04:49131699	Bca_GomB05g74510	Bca_GomB05:69391447
		Bca_GomC06g43220	Bca_GomC06:51222874	Bca_GomC07g70830	Bca_GomC07:74182957
		Bca_GomC07g55210	Bca_GomC07:62440285	Bca_GomC08g18490	Bca_GomC08:26153732
		Bca_GomC08g18490	Bca_GomC08:26153732	Bca_GomB02g88270	Bca_GomB02:77901893
		Bca_GomC09g08380	Bca_GomC09:5996941	Bca_GomB07g06800	Bca_GomB07:4695184
		BjuOA01G16780	AA_Chr01:8306546	BjuOB05G09820	BB_Chr05:4932181
		BjuOA02G18300	AA_Chr02:8796925	BjuOB05G50320	BB_Chr05:53574908
		BjuOA02G37400	AA_Chr02:24125294	BjuOB04G09810	BB_Chr04:4953637
		BjuOA03G24030	AA_Chr03:10955966	BjuOB08G23900	BB_Chr08:13835087
		BjuOA03G33130	AA_Chr03:15275797	BjuOB01G48270	BB_Chr01:53849696
		BjuOA03G54730	AA_Chr03:26437935	BjuOB05G09820	BB_Chr05:4932181
		BjuOA04G11730	AA_Chr04:8007441	BjuOB01G27030	BB_Chr01:21989796
		BjuOA05G04370	AA_Chr05:2274639	BjuOB06G03770	BB_Chr06:2235322
		BjuOA05G42880	AA_Chr05:39270529	BjuOB01G48270	BB_Chr01:53849696
		BjuOA07G32810	AA_Chr07:22295012	BjuOB03G40660	BB_Chr03:22431559
		BjuOA08G21720	AA_Chr08:16585246	BjuOB05G09820	BB_Chr05:4932181
		BjuOA09G04950	AA_Chr09:2684481	BjuOB07G01570	BB_Chr07:967837
		BjuOA09G20200	AA_Chr09:11801793	BjuOB04G17510	BB_Chr04:9457535
		BjuOB01G27030	BB_Chr01:21989796	BjuOB05G50320	BB_Chr05:53574908
		BjuOB01G48270	BB_Chr01:53849696	BjuOB07G25800	BB_Chr07:15103334
		BjuOB02G71960	BB_Chr02:67894887	BjuOB05G09820	BB_Chr05:4932181
		BjuOB03G40660	BB_Chr03:22431559	BjuOB05G50320	BB_Chr05:53574908
		BjuOB04G09810	BB_Chr04:4953637	BjuOB03G40660	BB_Chr03:22431559
		BjuOB04G17510	BB_Chr04:9457535	BjuOB01G48270	BB_Chr01:53849696
		BjuOB06G03770	BB_Chr06:2235322	BjuOB08G23900	BB_Chr08:13835087
		BjuOB07G01570	BB_Chr07:967837	BjuOB07G25800	BB_Chr07:15103334
		BjuOB08G23900	BB_Chr08:13835087	BjuOB05G50320	BB_Chr05:53574908
		BnaA01T0145800ZS	scaffoldA01:8643010	BnaC01T0185600ZS	scaffoldC01:13750953
		BnaA01T0399900ZS	scaffoldA01:35661034	BnaC01T0514500ZS	scaffoldC01:57712269
		BnaA02T0156100ZS	scaffoldA02:9023926	BnaC02T0199500ZS	scaffoldC02:16677482
		BnaA02T0309300ZS	scaffoldA02:28121081	BnaC02T0419400ZS	scaffoldC02:51674990
		BnaA03T0217500ZS	scaffoldA03:11294584	BnaC03T0256000ZS	scaffoldC03:15754177
		BnaA03T0483400ZS	scaffoldA03:26777791	BnaC07T0461300ZS	scaffoldC07:55828915
		BnaA04T0092300ZS	scaffoldA04:11114001	BnaC04T0372300ZS	scaffoldC04:49610273
		BnaA05T0046600ZS	scaffoldA05:2539566	BnaC04T0052000ZS	scaffoldC04:4749308
		BnaA05T0478500ZS	scaffoldA05:43358745	BnaC05T0540400ZS	scaffoldC05:56169128
		BnaA07T0281900ZS	scaffoldA07:26210617	BnaC06T0322900ZS	scaffoldC06:42849073
		BnaA08T0173800ZS	scaffoldA08:21103235	BnaC01T0185600ZS	scaffoldC01:13750953
		BnaA09T0055300ZS	scaffoldA09:3417404	BnaC09T0042300ZS	scaffoldC09:2651641
		BnaA09T0183100ZS	scaffoldA09:12265775	BnaC09T0208300ZS	scaffoldC09:18688948
		BnaA09T0385000ZS	scaffoldA09:44464987	BnaC03T0356500ZS	scaffoldC03:24092880
		BnaC01T0185600ZS	scaffoldC01:13750953	BnaC07T0461300ZS	scaffoldC07:55828915
		BnaC01T0514500ZS	scaffoldC01:57712269	BnaC05T0540400ZS	scaffoldC05:56169128
		BnaC02T0199500ZS	scaffoldC02:16677482	BnaC06T0322900ZS	scaffoldC06:42849073
		BnaC02T0419400ZS	scaffoldC02:51674990	BnaA03T0217500ZS	scaffoldA03:11294584
		BnaC03T0256000ZS	scaffoldC03:15754177	BnaC04T0052000ZS	scaffoldC04:4749308
		BnaC03T0356500ZS	scaffoldC03:24092880	BnaC05T0540400ZS	scaffoldC05:56169128
		BnaC04T0052000ZS	scaffoldC04:4749308	BnaA04T0092300ZS	scaffoldA04:11114001
		BnaC04T0372300ZS	scaffoldC04:49610273	BnaC02T0199500ZS	scaffoldC02:16677482
		BnaC09T0042300ZS	scaffoldC09:2651641	BnaC01T0514500ZS	scaffoldC01:57712269
		BnaC09T0208300ZS	scaffoldC09:18688948	BnaC05T0540400ZS	scaffoldC05:56169128
		BniB002200	scaffold_10.1:2402250	BniB013308	B2:38369253
		BniB007447	scaffold_130.1:367195	BniB036060	B2:17452934
		BniB013308	B2:38369253	BniB020936	B1:14018183
		BniB020936	B1:14018183	BniB037218	B1:29906855
		BniB025539	B4:3084999	BniB036060	B2:17452934
		BniB028906	B6:28350592	BniB049424	B7:20732148
		BniB036060	B2:17452934	BniB049424	B7:20732148
		BniB037218	B1:29906855	BniB037758	B6:23973277
		BolC1t01977H	C1:13256653	BolC8t48597H	C8:23576919
		BolC1t05713H	C1:50008559	BolC3t16417H	C3:24246703
		BolC2t08269H	C2:16751139	BolC6t38990H	C6:37142149
		BolC2t10975H	C2:49864860	BolC4t25947H	C4:43585747
		BolC3t15310H	C3:16040429	BolC4t22188H	C4:4760815
		BolC3t16417H	C3:24246703	BolC9t53486H	C9:3340947
		BolC4t22188H	C4:4760815	BolC4t25947H	C4:43585747
		BolC4t25947H	C4:43585747	BolC6t38990H	C6:37142149
		BolC7t45885H	C7:53353221	BolC8t48597H	C8:23576919
		BolC8t48597H	C8:23576919	BolC9t53486H	C9:3340947
		BolC9t53486H	C9:3340947	BolC9t55367H	C9:18942318
		BolC9t55367H	C9:18942318	BolC7t45885H	C7:53353221
		BraA01g015780.3C	A01:8359868	BraA08g020230.3C	A08:15494926
		BraA01g042810.3C	A01:28509421	BraA03g031960.3C	A03:15868717
		BraA02g016600.3C	A02:8820482	BraA07g031580.3C	A07:22941172
		BraA02g034160.3C	A02:23682608	BraA03g023400.3C	A03:11229050
		BraA03g023400.3C	A03:11229050	BraA05g004500.3C	A05:2317947
		BraA03g031960.3C	A03:15868717	BraA05g040150.3C	A05:27268252
		BraA03g052220.3C	A03:26986778	BraA08g020230.3C	A08:15494926
		BraA04g009880.3C	A04:7747576	BraA07g031580.3C	A07:22941172
		BraA05g004500.3C	A05:2317947	BraA07g031580.3C	A07:22941172
		BraA05g040150.3C	A05:27268252	BraA09g004870.3C	A09:2926483
		BraA08g020230.3C	A08:15494926	BraA01g042810.3C	A01:28509421
		BraA09g004870.3C	A09:2926483	BraA09g019020.3C	A09:12184544

## Sheet: Table S3
	Table S3. Identify the interspecific and intraspecific collinear gene pairs
	Type	Gene 1	Gene 2
	Interspecies	BjuOB01G27030	Bca_GomB01g31990
		BjuOB01G48270	Bca_GomB01g59160
		BjuOA05G42880	Bca_GomB01g64280
		BjuOB02G71960	Bca_GomB02g88270
		BjuOB03G40660	Bca_GomB03g55160
		BjuOA03G33130	Bca_GomB03g93360
		BjuOA09G20200	Bca_GomB04g03760
		BjuOB04G09810	Bca_GomB04g23920
		BjuOB04G17510	Bca_GomB04g33750
		BjuOB05G09820	Bca_GomB05g25220
		BjuOB05G09820	Bca_GomB05g25750
		BjuOB05G50320	Bca_GomB05g74510
		BjuOB06G03770	Bca_GomB06g15850
		BjuOB06G03770	Bca_GomB06g16200
		BjuOA03G33130	Bca_GomB07g03220
		BjuOB07G01570	Bca_GomB07g06800
		BjuOB07G01570	Bca_GomB07g10060
		BjuOB07G01570	Bca_GomB07g12750
		BjuOB07G25800	Bca_GomB07g46060
		BjuOB08G23900	Bca_GomB08g38170
		BjuOB08G23900	Bca_GomB08g38540
		BjuOA01G16780	Bca_GomC01g24330
		BjuOA02G37400	Bca_GomC02g46190
		BjuOA03G24030	Bca_GomC03g34270
		BjuOA05G04370	Bca_GomC04g06290
		BjuOA04G11730	Bca_GomC04g41690
		BjuOA07G32810	Bca_GomC06g43220
		BjuOA03G54730	Bca_GomC07g55210
		BjuOA02G18300	Bca_GomC07g70830
		BjuOA01G16780	Bca_GomC08g18490
		BjuOA09G04950	Bca_GomC09g08380
		BnaA04T0092300ZS	Bca_GomB01g31990
		BnaA05T0478500ZS	Bca_GomB01g59160
		BnaC05T0540400ZS	Bca_GomB01g64280
		BnaC07T0461300ZS	Bca_GomB02g88270
		BnaC06T0322900ZS	Bca_GomB03g55160
		BnaC03T0356500ZS	Bca_GomB03g93360
		BnaC09T0208300ZS	Bca_GomB04g03760
		BnaC02T0419400ZS	Bca_GomB04g23920
		BnaA09T0183100ZS	Bca_GomB04g33750
		BnaA01T0145800ZS	Bca_GomB05g25220
		BnaA01T0145800ZS	Bca_GomB05g25750
		BnaC02T0199500ZS	Bca_GomB05g74510
		BnaA05T0046600ZS	Bca_GomB06g15850
		BnaA05T0046600ZS	Bca_GomB06g16200
		BnaC03T0356500ZS	Bca_GomB07g03220
		BnaC01T0514500ZS	Bca_GomB07g06800
		BnaA01T0399900ZS	Bca_GomB07g10060
		BnaA01T0399900ZS	Bca_GomB07g12750
		BnaC03T0356500ZS	Bca_GomB07g46060
		BnaC03T0256000ZS	Bca_GomB08g38170
		BnaC03T0256000ZS	Bca_GomB08g38540
		BnaC01T0185600ZS	Bca_GomC01g24330
		BnaC02T0419400ZS	Bca_GomC02g46190
		BnaC03T0256000ZS	Bca_GomC03g34270
		BnaC04T0052000ZS	Bca_GomC04g06290
		BnaC04T0372300ZS	Bca_GomC04g41690
		BnaC06T0322900ZS	Bca_GomC06g43220
		BnaC07T0461300ZS	Bca_GomC07g55210
		BnaC02T0199500ZS	Bca_GomC07g70830
		BnaA01T0145800ZS	Bca_GomC08g18490
		BnaA09T0055300ZS	Bca_GomC09g08380
		BnaA01T0145800ZS	BjuOA01G16780
		BnaA02T0156100ZS	BjuOA02G18300
		BnaA02T0309300ZS	BjuOA02G37400
		BnaA03T0217500ZS	BjuOA03G24030
		BnaA09T0385000ZS	BjuOA03G33130
		BnaA03T0483400ZS	BjuOA03G54730
		BnaA04T0092300ZS	BjuOA04G11730
		BnaA05T0046600ZS	BjuOA05G04370
		BnaA05T0478500ZS	BjuOA05G42880
		BnaA07T0281900ZS	BjuOA07G32810
		BnaA08T0173800ZS	BjuOA08G21720
		BnaA09T0055300ZS	BjuOA09G04950
		BnaA09T0183100ZS	BjuOA09G20200
		BnaA04T0092300ZS	BjuOB01G27030
		BnaA05T0478500ZS	BjuOB01G48270
		BnaC07T0461300ZS	BjuOB02G71960
		BnaC02T0419400ZS	BjuOB04G09810
		BnaA09T0183100ZS	BjuOB04G17510
		BnaA01T0145800ZS	BjuOB05G09820
		BnaC02T0199500ZS	BjuOB05G50320
		BnaA05T0046600ZS	BjuOB06G03770
		BnaA01T0399900ZS	BjuOB07G01570
		BnaC03T0356500ZS	BjuOB07G25800
		BnaC03T0256000ZS	BjuOB08G23900
		BniB007447	Bca_GomB01g31990
		BniB020936	Bca_GomB01g59160
		BniB020936	Bca_GomB01g64280
		BniB002200	Bca_GomB02g88270
		BniB049424	Bca_GomB03g55160
		BniB020936	Bca_GomB03g93360
		BniB037758	Bca_GomB04g03760
		BniB028906	Bca_GomB04g23920
		BniB037758	Bca_GomB04g33750
		BniB013308	Bca_GomB05g25220
		BniB013308	Bca_GomB05g25750
		BniB036060	Bca_GomB05g74510
		BniB025539	Bca_GomB06g15850
		BniB025539	Bca_GomB06g16200
		BniB037218	Bca_GomB07g06800
		BniB037218	Bca_GomB07g10060
		BniB037218	Bca_GomB07g12750
		BniB020936	Bca_GomB07g46060
		BniB048864	Bca_GomB08g38170
		BniB048864	Bca_GomB08g38540
		BniB013308	Bca_GomC01g24330
		BniB028906	Bca_GomC02g46190
		BniB025539	Bca_GomC04g06290
		BniB007447	Bca_GomC04g41690
		BniB049424	Bca_GomC06g43220
		BniB002200	Bca_GomC07g55210
		BniB036060	Bca_GomC07g70830
		BniB002200	Bca_GomC08g18490
		BniB046234	Bca_GomC09g08380
		BniB013308	BjuOA01G16780
		BniB036060	BjuOA02G18300
		BniB028906	BjuOA02G37400
		BniB025539	BjuOA03G24030
		BniB020936	BjuOA03G33130
		BniB002200	BjuOA03G54730
		BniB007447	BjuOA04G11730
		BniB025539	BjuOA05G04370
		BniB020936	BjuOA05G42880
		BniB049424	BjuOA07G32810
		BniB037758	BjuOA09G20200
		BniB007447	BjuOB01G27030
		BniB002200	BjuOB02G71960
		BniB049424	BjuOB03G40660
		BniB028906	BjuOB04G09810
		BniB037758	BjuOB04G17510
		BniB013308	BjuOB05G09820
		BniB036060	BjuOB05G50320
		BniB025539	BjuOB06G03770
		BniB037218	BjuOB07G01570
		BniB020936	BjuOB07G25800
		BniB025539	BjuOB08G23900
		BniB013308	BnaA01T0145800ZS
		BniB037218	BnaA01T0399900ZS
		BniB036060	BnaA02T0156100ZS
		BniB028906	BnaA02T0309300ZS
		BniB048864	BnaA03T0217500ZS
		BniB002200	BnaA03T0483400ZS
		BniB007447	BnaA04T0092300ZS
		BniB025539	BnaA05T0046600ZS
		BniB020936	BnaA05T0478500ZS
		BniB049424	BnaA07T0281900ZS
		BniB002200	BnaA08T0173800ZS
		BniB037758	BnaA09T0183100ZS
		BniB020936	BnaA09T0385000ZS
		BniB013308	BnaC01T0185600ZS
		BniB037218	BnaC01T0514500ZS
		BniB036060	BnaC02T0199500ZS
		BniB028906	BnaC02T0419400ZS
		BniB020936	BnaC03T0356500ZS
		BniB025539	BnaC04T0052000ZS
		BniB007447	BnaC04T0372300ZS
		BniB020936	BnaC05T0540400ZS
		BniB049424	BnaC06T0322900ZS
		BniB002200	BnaC07T0461300ZS
		BniB037758	BnaC09T0208300ZS
		BolC4t25947H	Bca_GomB01g31990
		BolC3t16417H	Bca_GomB01g59160
		BolC3t16417H	Bca_GomB01g64280
		BolC7t45885H	Bca_GomB02g88270
		BolC6t38990H	Bca_GomB03g55160
		BolC3t16417H	Bca_GomB03g93360
		BolC9t55367H	Bca_GomB04g03760
		BolC2t10975H	Bca_GomB04g23920
		BolC9t55367H	Bca_GomB04g33750
		BolC7t45885H	Bca_GomB05g25220
		BolC7t45885H	Bca_GomB05g25750
		BolC2t08269H	Bca_GomB05g74510
		BolC4t22188H	Bca_GomB06g15850
		BolC4t22188H	Bca_GomB06g16200
		BolC3t16417H	Bca_GomB07g03220
		BolC1t05713H	Bca_GomB07g06800
		BolC1t05713H	Bca_GomB07g10060
		BolC1t05713H	Bca_GomB07g12750
		BolC3t16417H	Bca_GomB07g46060
		BolC3t15310H	Bca_GomB08g38170
		BolC3t15310H	Bca_GomB08g38540
		BolC7t45885H	Bca_GomC01g24330
		BolC2t10975H	Bca_GomC02g46190
		BolC3t15310H	Bca_GomC03g34270
		BolC4t22188H	Bca_GomC04g06290
		BolC4t25947H	Bca_GomC04g41690
		BolC6t38990H	Bca_GomC06g43220
		BolC7t45885H	Bca_GomC07g55210
		BolC2t08269H	Bca_GomC07g70830
		BolC7t45885H	Bca_GomC08g18490
		BolC9t53486H	Bca_GomC09g08380
		BolC7t45885H	BjuOA01G16780
		BolC2t08269H	BjuOA02G18300
		BolC2t10975H	BjuOA02G37400
		BolC3t15310H	BjuOA03G24030
		BolC3t16417H	BjuOA03G33130
		BolC7t45885H	BjuOA03G54730
		BolC4t25947H	BjuOA04G11730
		BolC4t22188H	BjuOA05G04370
		BolC3t16417H	BjuOA05G42880
		BolC6t38990H	BjuOA07G32810
		BolC8t48597H	BjuOA08G21720
		BolC9t53486H	BjuOA09G04950
		BolC9t55367H	BjuOA09G20200
		BolC4t25947H	BjuOB01G27030
		BolC3t16417H	BjuOB01G48270
		BolC7t45885H	BjuOB02G71960
		BolC2t10975H	BjuOB04G09810
		BolC9t55367H	BjuOB04G17510
		BolC7t45885H	BjuOB05G09820
		BolC2t08269H	BjuOB05G50320
		BolC4t22188H	BjuOB06G03770
		BolC1t05713H	BjuOB07G01570
		BolC3t16417H	BjuOB07G25800
		BolC3t15310H	BjuOB08G23900
		BolC7t45885H	BnaA01T0145800ZS
		BolC1t05713H	BnaA01T0399900ZS
		BolC2t08269H	BnaA02T0156100ZS
		BolC2t10975H	BnaA02T0309300ZS
		BolC3t15310H	BnaA03T0217500ZS
		BolC7t45885H	BnaA03T0483400ZS
		BolC4t25947H	BnaA04T0092300ZS
		BolC4t22188H	BnaA05T0046600ZS
		BolC3t16417H	BnaA05T0478500ZS
		BolC6t38990H	BnaA07T0281900ZS
		BolC8t48597H	BnaA08T0173800ZS
		BolC9t53486H	BnaA09T0055300ZS
		BolC9t55367H	BnaA09T0183100ZS
		BolC3t16417H	BnaA09T0385000ZS
		BolC7t45885H	BnaC01T0185600ZS
		BolC1t05713H	BnaC01T0514500ZS
		BolC2t08269H	BnaC02T0199500ZS
		BolC2t10975H	BnaC02T0419400ZS
		BolC3t15310H	BnaC03T0256000ZS
		BolC3t16417H	BnaC03T0356500ZS
		BolC4t22188H	BnaC04T0052000ZS
		BolC4t25947H	BnaC04T0372300ZS
		BolC3t16417H	BnaC05T0540400ZS
		BolC6t38990H	BnaC06T0322900ZS
		BolC7t45885H	BnaC07T0461300ZS
		BolC9t55367H	BnaC09T0208300ZS
		BolC7t45885H	BniB002200
		BolC4t25947H	BniB007447
		BolC7t45885H	BniB013308
		BolC3t16417H	BniB020936
		BolC4t22188H	BniB025539
		BolC3t16417H	BniB027588
		BolC2t10975H	BniB028906
		BolC2t08269H	BniB036060
		BolC1t05713H	BniB037218
		BolC9t55367H	BniB037758
		BolC9t53486H	BniB046234
		BolC3t15310H	BniB048864
		BolC6t38990H	BniB049424
		BraA04g009880.3C	Bca_GomB01g31990
		BraA05g040150.3C	Bca_GomB01g59160
		BraA05g040150.3C	Bca_GomB01g64280
		BraA03g052220.3C	Bca_GomB02g88270
		BraA07g031580.3C	Bca_GomB03g55160
		BraA03g031960.3C	Bca_GomB03g93360
		BraA09g019020.3C	Bca_GomB04g03760
		BraA02g034160.3C	Bca_GomB04g23920
		BraA09g019020.3C	Bca_GomB04g33750
		BraA01g015780.3C	Bca_GomB05g25220
		BraA01g015780.3C	Bca_GomB05g25750
		BraA02g016600.3C	Bca_GomB05g74510
		BraA05g004500.3C	Bca_GomB06g15850
		BraA05g004500.3C	Bca_GomB06g16200
		BraA03g031960.3C	Bca_GomB07g03220
		BraA01g042810.3C	Bca_GomB07g06800
		BraA01g042810.3C	Bca_GomB07g10060
		BraA01g042810.3C	Bca_GomB07g12750
		BraA03g031960.3C	Bca_GomB07g46060
		BraA03g023400.3C	Bca_GomB08g38170
		BraA03g023400.3C	Bca_GomB08g38540
		BraA01g015780.3C	Bca_GomC01g24330
		BraA02g034160.3C	Bca_GomC02g46190
		BraA03g023400.3C	Bca_GomC03g34270
		BraA05g004500.3C	Bca_GomC04g06290
		BraA04g009880.3C	Bca_GomC04g41690
		BraA07g031580.3C	Bca_GomC06g43220
		BraA03g052220.3C	Bca_GomC07g55210
		BraA02g016600.3C	Bca_GomC07g70830
		BraA08g020230.3C	Bca_GomC08g18490
		BraA09g004870.3C	Bca_GomC09g08380
		BraA01g015780.3C	BjuOA01G16780
		BraA02g016600.3C	BjuOA02G18300
		BraA02g034160.3C	BjuOA02G37400
		BraA03g023400.3C	BjuOA03G24030
		BraA03g031960.3C	BjuOA03G33130
		BraA03g052220.3C	BjuOA03G54730
		BraA04g009880.3C	BjuOA04G11730
		BraA05g004500.3C	BjuOA05G04370
		BraA05g040150.3C	BjuOA05G42880
		BraA07g031580.3C	BjuOA07G32810
		BraA08g020230.3C	BjuOA08G21720
		BraA09g004870.3C	BjuOA09G04950
		BraA09g019020.3C	BjuOA09G20200
		BraA04g009880.3C	BjuOB01G27030
		BraA05g040150.3C	BjuOB01G48270
		BraA03g052220.3C	BjuOB02G71960
		BraA07g031580.3C	BjuOB03G40660
		BraA02g034160.3C	BjuOB04G09810
		BraA09g019020.3C	BjuOB04G17510
		BraA01g015780.3C	BjuOB05G09820
		BraA02g016600.3C	BjuOB05G50320
		BraA05g004500.3C	BjuOB06G03770
		BraA01g042810.3C	BjuOB07G01570
		BraA03g031960.3C	BjuOB07G25800
		BraA03g023400.3C	BjuOB08G23900
		BraA01g015780.3C	BnaA01T0145800ZS
		BraA01g042810.3C	BnaA01T0399900ZS
		BraA02g016600.3C	BnaA02T0156100ZS
		BraA02g034160.3C	BnaA02T0309300ZS
		BraA03g023400.3C	BnaA03T0217500ZS
		BraA03g052220.3C	BnaA03T0483400ZS
		BraA04g009880.3C	BnaA04T0092300ZS
		BraA05g004500.3C	BnaA05T0046600ZS
		BraA05g040150.3C	BnaA05T0478500ZS
		BraA07g031580.3C	BnaA07T0281900ZS
		BraA08g020230.3C	BnaA08T0173800ZS
		BraA09g004870.3C	BnaA09T0055300ZS
		BraA09g019020.3C	BnaA09T0183100ZS
		BraA03g031960.3C	BnaA09T0385000ZS
		BraA01g015780.3C	BnaC01T0185600ZS
		BraA01g042810.3C	BnaC01T0514500ZS
		BraA02g016600.3C	BnaC02T0199500ZS
		BraA02g034160.3C	BnaC02T0419400ZS
		BraA03g023400.3C	BnaC03T0256000ZS
		BraA03g031960.3C	BnaC03T0356500ZS
		BraA05g004500.3C	BnaC04T0052000ZS
		BraA04g009880.3C	BnaC04T0372300ZS
		BraA05g040150.3C	BnaC05T0540400ZS
		BraA07g031580.3C	BnaC06T0322900ZS
		BraA03g052220.3C	BnaC07T0461300ZS
		BraA09g019020.3C	BnaC09T0208300ZS
		BraA03g052220.3C	BniB002200
		BraA04g009880.3C	BniB007447
		BraA01g015780.3C	BniB013308
		BraA03g031960.3C	BniB020936
		BraA05g004500.3C	BniB025539
		BraA02g034160.3C	BniB028906
		BraA02g016600.3C	BniB036060
		BraA01g042810.3C	BniB037218
		BraA09g019020.3C	BniB037758
		BraA09g004870.3C	BniB046234
		BraA03g023400.3C	BniB048864
		BraA07g031580.3C	BniB049424
		BraA01g015780.3C	BolC1t01977H
		BraA01g042810.3C	BolC1t05713H
		BraA02g016600.3C	BolC2t08269H
		BraA02g034160.3C	BolC2t10975H
		BraA03g023400.3C	BolC3t15310H
		BraA03g031960.3C	BolC3t16417H
		BraA05g004500.3C	BolC4t22188H
		BraA04g009880.3C	BolC4t25947H
		BraA07g031580.3C	BolC6t38990H
		BraA03g052220.3C	BolC7t45885H
		BraA08g020230.3C	BolC8t48597H
		BraA09g004870.3C	BolC9t53486H
		BraA09g019020.3C	BolC9t55367H
	Intraspecies	Bca_GomB01g31990	Bca_GomC04g41690
		Bca_GomB01g59160	Bca_GomB01g64280
		Bca_GomB01g64280	Bca_GomB03g93360
		Bca_GomB02g88270	Bca_GomC07g55210
		Bca_GomB03g55160	Bca_GomC06g43220
		Bca_GomB03g93360	Bca_GomB07g46060
		Bca_GomB04g03760	Bca_GomB04g33750
		Bca_GomB04g23920	Bca_GomC02g46190
		Bca_GomB05g25220	Bca_GomC01g24330
		Bca_GomB05g25750	Bca_GomC01g24330
		Bca_GomB05g74510	Bca_GomC07g70830
		Bca_GomB06g15850	Bca_GomC04g06290
		Bca_GomB06g16200	Bca_GomC04g06290
		Bca_GomB07g03220	Bca_GomB07g46060
		Bca_GomB07g06800	Bca_GomB07g12750
		Bca_GomB08g38170	Bca_GomC03g34270
		Bca_GomB08g38540	Bca_GomC03g34270
		Bca_GomC01g24330	Bca_GomC07g55210
		Bca_GomC03g34270	Bca_GomC04g06290
		Bca_GomC06g43220	Bca_GomC07g70830
		Bca_GomC07g55210	Bca_GomC08g18490
		BjuOA01G16780	BjuOB05G09820
		BjuOA02G18300	BjuOB05G50320
		BjuOA02G37400	BjuOB04G09810
		BjuOA03G24030	BjuOB08G23900
		BjuOA03G33130	BjuOA05G42880
		BjuOA03G54730	BjuOB02G71960
		BjuOA04G11730	BjuOB01G27030
		BjuOA05G04370	BjuOB06G03770
		BjuOA05G42880	BjuOB01G48270
		BjuOA07G32810	BjuOB03G40660
		BjuOA08G21720	BjuOB02G71960
		BjuOA09G04950	BjuOB07G21320
		BjuOA09G20200	BjuOB04G17510
		BjuOB01G48270	BjuOB07G25800
		BjuOB02G71960	BjuOB05G09820
		BjuOB03G40660	BjuOB05G50320
		BjuOB06G03770	BjuOB08G23900
		BjuOB07G01570	BjuOB07G25800
		BnaA01T0145800ZS	BnaC01T0185600ZS
		BnaA01T0399900ZS	BnaC01T0514500ZS
		BnaA02T0156100ZS	BnaC02T0199500ZS
		BnaA02T0309300ZS	BnaC02T0419400ZS
		BnaA03T0217500ZS	BnaC03T0256000ZS
		BnaA03T0483400ZS	BnaC01T0185600ZS
		BnaA04T0092300ZS	BnaC04T0372300ZS
		BnaA05T0046600ZS	BnaC04T0052000ZS
		BnaA05T0478500ZS	BnaC05T0540400ZS
		BnaA07T0281900ZS	BnaC06T0322900ZS
		BnaA08T0173800ZS	BnaC07T0461300ZS
		BnaA09T0055300ZS	BnaC09T0042300ZS
		BnaA09T0385000ZS	BnaC03T0356500ZS
		BnaC01T0185600ZS	BnaC07T0461300ZS
		BnaC01T0514500ZS	BnaC05T0540400ZS
		BnaC03T0256000ZS	BnaC04T0052000ZS
		BnaC03T0356500ZS	BnaC05T0540400ZS
		BniB013308	BniB002200
		BniB020936	BniB027588
		BolC1t01977H	BolC8t48597H
		BolC1t05713H	BolC3t16417H
		BolC2t08269H	BolC6t38990H
		BolC3t15310H	BolC4t22188H
		BraA01g015780.3C	BraA03g052220.3C
		BraA01g042810.3C	BraA03g031960.3C
		BraA02g016600.3C	BraA07g031580.3C
		BraA03g023400.3C	BraA05g004500.3C
		BraA03g031960.3C	BraA05g040150.3C
		BraA03g052220.3C	BraA08g020230.3C
		BraA04g009880.3C	BraA07g031580.3C

## Sheet: Table S4
	Table S4. The intraspecific Ka/Ks ratios analysis of duplicate gene pair of ACP gene family in six Brassica species
	Intraspecific	Seq_1	Seq_2	Ka	Ks	Ka/Ks
	B. carinata	Bca_GomB01g31990	Bca_GomC04g41690	0.0221985	0.16899	0.13136
		Bca_GomB01g59160	Bca_GomB01g64280	0.043981	0.289247	0.152054
		Bca_GomB01g64280	Bca_GomB07g46060	0.0806144	0.271882	0.296505
		Bca_GomB02g88270	Bca_GomB05g25220	0.0161297	0.488821	0.032997
		Bca_GomB03g55160	Bca_GomC06g43220	0.0389819	0.189518	0.20569
		Bca_GomB03g93360	Bca_GomB01g59160	0.0355096	0.323448	0.109784
		Bca_GomB04g03760	Bca_GomB04g33750	0.0590241	0.140763	0.419316
		Bca_GomB04g23920	Bca_GomC02g46190	0.0504392	0.222987	0.226197
		Bca_GomB04g33750	Bca_GomB01g59160	0.241738	2.93616	0.0823314
		Bca_GomB05g25750	Bca_GomC01g24330	0.0227106	0.204238	0.111197
		Bca_GomB05g74510	Bca_GomC07g70830	0.0273613	0.261066	0.104806
		Bca_GomB06g16200	Bca_GomB08g38170	0.0144452	0.320998	0.045001
		Bca_GomB07g06800	Bca_GomB07g12750	0.0262753	0.0922466	0.284837
		Bca_GomB07g10060	Bca_GomB07g12750	0.0260471	0.11674	0.223121
		Bca_GomB07g12750	Bca_GomB01g59160	0.0467144	0.34342	0.136027
		Bca_GomB07g46060	Bca_GomB07g06800	0.0682894	0.278918	0.244837
		Bca_GomB08g38540	Bca_GomC03g34270	0.0144801	0.0917172	0.157878
		Bca_GomC01g24330	Bca_GomC08g18490	0.0513871	0.395824	0.129823
		Bca_GomC02g46190	Bca_GomB03g55160	0.579317	2.08162	0.278301
		Bca_GomC04g06290	Bca_GomB08g38170	0.025457	0.360638	0.0705888
		Bca_GomC04g41690	Bca_GomB05g74510	0.160228	1.3531	0.118415
		Bca_GomC06g43220	Bca_GomC07g70830	0.0682288	0.325966	0.209313
		Bca_GomC07g55210	Bca_GomC08g18490	0.0546298	0.285226	0.191532
		Bca_GomC08g18490	Bca_GomB02g88270	0.0444941	0.416121	0.106926
		Bca_GomC09g08380	Bca_GomB07g06800	0.191415	0.861694	0.222138
	B. juncea	BjuOA01G16780	BjuOB05G09820	0.0128621	0.165373	0.0777762
		BjuOA02G18300	BjuOB05G50320	0.02392	0.259707	0.0921038
		BjuOA02G37400	BjuOB04G09810	0.0434149	0.171194	0.253601
		BjuOA03G24030	BjuOB08G23900	0.0108273	0.135044	0.0801759
		BjuOA03G33130	BjuOB01G48270	0.0266769	0.363381	0.0734129
		BjuOA03G54730	BjuOB05G09820	0.0325696	0.378272	0.0861009
		BjuOA04G11730	BjuOB01G27030	0.0170268	0.124344	0.136933
		BjuOA05G04370	BjuOB06G03770	0.0243641	0.206779	0.117826
		BjuOA05G42880	BjuOB01G48270	0.0232448	0.315591	0.0736549
		BjuOA07G32810	BjuOB03G40660	0.0427758	0.132558	0.322695
		BjuOA08G21720	BjuOB05G09820	0.197153	0.686233	0.287297
		BjuOA09G04950	BjuOB07G01570	0.187348	1.16451	0.160881
		BjuOA09G20200	BjuOB04G17510	0.0518042	0.167358	0.309542
		BjuOB01G27030	BjuOB05G50320	0.170464	1.22405	0.139262
		BjuOB01G48270	BjuOB07G25800	0.0325672	0.363876	0.089501
		BjuOB02G71960	BjuOB05G09820	0.0227167	0.408953	0.0555485
		BjuOB03G40660	BjuOB05G50320	0.0278067	0.307405	0.0904562
		BjuOB04G17510	BjuOB01G48270	0.271607	3.20341	0.0847866
		BjuOB06G03770	BjuOB08G23900	0.0144365	0.341217	0.0423089
		BjuOB07G01570	BjuOB07G25800	0.0803862	0.30904	0.260116
		BjuOB08G23900	BjuOB05G50320	0.362948	1.45943	0.248691
	B. napus	BnaA01T0145800ZS	BnaC01T0185600ZS	0.00965938	0.137659	0.070169
		BnaA01T0399900ZS	BnaC01T0514500ZS	0.0261607	0.119061	0.219725
		BnaA02T0156100ZS	BnaC02T0199500ZS	0.0170317	0.0651994	0.261224
		BnaA02T0309300ZS	BnaC02T0419400ZS	0.0155	0.11205	0.138331
		BnaA03T0217500ZS	BnaC03T0256000ZS	0.00358638	0.106609	0.0336404
		BnaA03T0483400ZS	BnaC07T0461300ZS	0.0031983	0.0778476	0.0410841
		BnaA04T0092300ZS	BnaC04T0372300ZS	0.0153284	0.0706404	0.216992
		BnaA05T0046600ZS	BnaC04T0052000ZS	0.0103599	0.102614	0.100959
		BnaA05T0478500ZS	BnaC05T0540400ZS	0.0197272	0.207372	0.0951295
		BnaA07T0281900ZS	BnaC06T0322900ZS	0.0355096	0.0369179	0.961853
		BnaA08T0173800ZS	BnaC01T0185600ZS	0.135582	0.642481	0.211029
		BnaA09T0055300ZS	BnaC09T0042300ZS	0.107189	0.266373	0.402402
		BnaA09T0385000ZS	BnaC03T0356500ZS	0.0148112	0.071614	0.20682
		BnaC01T0185600ZS	BnaC07T0461300ZS	0.0461938	0.37186	0.124224
		BnaC01T0514500ZS	BnaC05T0540400ZS	0.0673058	0.355422	0.189369
		BnaC02T0199500ZS	BnaC06T0322900ZS	0.064271	0.325966	0.197171
		BnaC02T0419400ZS	BnaA03T0217500ZS	0.516526	3.00143	0.172093
		BnaC03T0256000ZS	BnaC04T0052000ZS	0.0217735	0.214467	0.101524
		BnaC03T0356500ZS	BnaC05T0540400ZS	0.0557532	0.316381	0.176222
		BnaC04T0372300ZS	BnaC02T0199500ZS	0.161633	1.44687	0.111712
		BnaC09T0042300ZS	BnaC01T0514500ZS	0.244947	1.11503	0.219678
		BnaC09T0208300ZS	BnaC05T0540400ZS	0.293619	1.62091	0.181144
	B. nigra	BniB002200-PA	BniB013308-PA	0.0259837	0.448798	0.0578961
		BniB007447-PA	BniB036060-PA	0.174445	1.23787	0.140923
		BniB013308-PA	BniB020936-PA	0.445265	1.54549	0.288107
		BniB020936-PA	BniB037218-PA	0.0766244	0.292233	0.262204
		BniB025539-PA	BniB036060-PA	0.387819	1.71676	0.225901
		BniB036060-PA	BniB049424-PA	0.0353554	0.291328	0.121359
	B. oleracea	BolC1t01977H	BolC8t48597H	0.074776	0.33394	0.22392
		BolC1t05713H	BolC3t16417H	0.093179	0.398426	0.233868
		BolC2t08269H	BolC6t38990H	0.060372	0.325186	0.185654
		BolC3t15310H	BolC4t22188H	0.0217604	0.284497	0.076487
		BolC3t16417H	BolC9t53486H	0.232249	0.973593	0.238548
		BolC4t25947H	BolC6t38990H	0.105981	1.09167	0.0970812
		BolC7t45885H	BolC8t48597H	0.0546298	0.285226	0.191532
		BolC8t48597H	BolC9t53486H	0.436957	1.92549	0.226933
		BolC9t53486H	BolC9t55367H	0.273621	1.96625	0.139159
		BolC9t55367H	BolC7t45885H	0.470805	3.07651	0.153032
	B. rapa	BraA01g015780.3C	BraA08g020230.3C	0.0227044	0.447183	0.0507722
		BraA01g042810.3C	BraA03g031960.3C	0.0637949	0.389593	0.163748
		BraA02g016600.3C	BraA07g031580.3C	0.0641497	0.31063	0.206515
		BraA02g034160.3C	BraA03g023400.3C	0.545014	2.21213	0.246375
		BraA03g023400.3C	BraA05g004500.3C	0.0290769	0.306461	0.0948797
		BraA03g031960.3C	BraA05g040150.3C	0.0365825	0.280839	0.130262
		BraA03g052220.3C	BraA08g020230.3C	0.0495366	0.356854	0.138815
		BraA04g009880.3C	BraA07g031580.3C	0.125153	1.33666	0.0936317
		BraA05g004500.3C	BraA07g031580.3C	0.400134	1.65097	0.242363
		BraA05g040150.3C	BraA09g004870.3C	0.190102	1.69254	0.112318
		BraA08g020230.3C	BraA01g042810.3C	0.411662	2.49081	0.165272
		BraA09g004870.3C	BraA09g019020.3C	0.331484	1.98731	0.166801

## Sheet: Table S5
	Table S5. The interspecies Ka/Ks values of ACP families in the six Brassica
	Interspecific	Seq_1	Seq_2	Ka	Ks	Ka/Ks
	B. juncea vs B. carinata	BjuOA01G16780	Bca_GomC01g24330	0.00965938	0.125171	0.0771692
		BjuOA02G18300	Bca_GomC07g70830	0.0170027	0.0655558	0.259362
		BjuOA02G37400	Bca_GomC02g46190	0.022493	0.141039	0.159481
		BjuOA03G24030	Bca_GomC03g34270	0.00358852	0.078332	0.0458117
		BjuOA03G33130	Bca_GomB03g93360	0.0115071	0.0829574	0.138711
		BjuOA03G54730	Bca_GomC07g55210	0.00640175	0.0665256	0.0962298
		BjuOA05G04370	Bca_GomC04g06290	0.0103539	0.11674	0.0886921
		BjuOA05G42880	Bca_GomB01g64280	0.0365116	0.222939	0.163774
		BjuOA07G32810	Bca_GomC06g43220	0.0109358	0.0854582	0.127967
		BjuOA08G21720	Bca_GomC08g18490	0.215696	0.269599	0.800062
		BjuOA09G04950	Bca_GomC09g08380	0.0346682	0.148941	0.232764
		BjuOA09G20200	Bca_GomB04g03760	0.00333519	0.0561009	0.0594499
		BjuOB01G48270	Bca_GomB01g59160	0.00657538	0.0788719	0.0833679
		BjuOB02G71960	Bca_GomB02g88270	0.00643436	0.0653771	0.0984191
		BjuOB03G40660	Bca_GomB03g55160	0.00726398	0.0602734	0.120517
		BjuOB04G09810	Bca_GomB04g23920	0.020561	0.0634628	0.323985
		BjuOB04G17510	Bca_GomB04g33750	0.0067265	0.0436487	0.154106
		BjuOB06G03770	Bca_GomB06g15850	0.00688868	0.159895	0.0430826
		BjuOB07G01570	Bca_GomB07g10060	0.0226738	0.0685539	0.330744
	B. napus vs B. carinata	BnaA04T0092300ZS	Bca_GomB01g31990	0.0101582	0.088664	0.114569
		BnaA05T0478500ZS	Bca_GomB01g59160	0.0233872	0.372328	0.0628135
		BnaC05T0540400ZS	Bca_GomB01g64280	0.00324852	0.0107722	0.301565
		BnaC07T0461300ZS	Bca_GomB02g88270	0.0343291	0.284314	0.120744
		BnaC06T0322900ZS	Bca_GomB03g55160	0.0427758	0.146496	0.291993
		BnaC03T0356500ZS	Bca_GomB03g93360	0.00327869	0.0318069	0.103081
		BnaC09T0208300ZS	Bca_GomB04g03760	0.00333334	0.0109093	0.305551
		BnaC02T0419400ZS	Bca_GomB04g23920	0.0384924	0.226531	0.169921
		BnaA09T0183100ZS	Bca_GomB04g33750	0.0553246	0.154696	0.357634
		BnaA01T0145800ZS	Bca_GomB05g25220	0.0128621	0.178706	0.0719731
		BnaA01T0145800ZS	Bca_GomB05g25750	0.0128621	0.178706	0.0719731
		BnaC02T0199500ZS	Bca_GomB05g74510	0.0204384	0.260521	0.0784521
		BnaA05T0046600ZS	Bca_GomB06g15850	0.0173418	0.205828	0.0842541
		BnaA05T0046600ZS	Bca_GomB06g16200	0.0173418	0.205828	0.0842541
		BnaC01T0514500ZS	Bca_GomB07g06800	0.00646208	0.0810035	0.0797753
		BnaA01T0399900ZS	Bca_GomB07g10060	0.0326316	0.143578	0.227274
		BnaA01T0399900ZS	Bca_GomB07g12750	0.0327027	0.0561009	0.582927
		BnaC03T0356500ZS	Bca_GomB07g46060	0.0500617	0.229466	0.218166
		BnaC03T0256000ZS	Bca_GomB08g38170	0.0144801	0.0917172	0.157878
		BnaC03T0256000ZS	Bca_GomB08g38540	0.0144801	0.0917172	0.157878
		BnaC04T0052000ZS	Bca_GomC04g06290	0.0068966	0.0887109	0.0777424
		BnaC04T0372300ZS	Bca_GomC04g41690	0.0119016	0.0705126	0.168787
		BnaC06T0322900ZS	Bca_GomC06g43220	0.00363197	0.0353006	0.102887
		BnaC07T0461300ZS	Bca_GomC07g55210	0.00962838	0.043609	0.220789
		BnaA01T0145800ZS	Bca_GomC08g18490	0.0410612	0.382244	0.107421
		BnaA09T0055300ZS	Bca_GomC09g08380	0.0346682	0.148941	0.232764
	B. napus vs B. juncea	BnaA02T0309300ZS	BjuOA02G37400	0.0067265	0.0373521	0.180084
		BnaA09T0385000ZS	BjuOA03G33130	0.0114631	0.0606949	0.188864
		BnaA04T0092300ZS	BjuOA04G11730	0.00677206	0.0427162	0.158536
		BnaA05T0478500ZS	BjuOA05G42880	0.0197164	0.140487	0.140343
		BnaA07T0281900ZS	BjuOA07G32810	0.00711468	0.0243265	0.292467
		BnaA08T0173800ZS	BjuOA08G21720	0.147404	0.17724	0.831665
		BnaA04T0092300ZS	BjuOB01G27030	0.0101582	0.088664	0.114569
		BnaA05T0478500ZS	BjuOB01G48270	0.0232706	0.34744	0.0669773
		BnaC07T0461300ZS	BjuOB02G71960	0.0411174	0.252616	0.162767
		BnaC02T0419400ZS	BjuOB04G09810	0.0313271	0.163541	0.191555
		BnaA09T0183100ZS	BjuOB04G17510	0.0518042	0.180872	0.286415
		BnaA01T0145800ZS	BjuOB05G09820	0.0128621	0.165373	0.0777762
		BnaC02T0199500ZS	BjuOB05G50320	0.0204384	0.260521	0.0784521
		BnaA05T0046600ZS	BjuOB06G03770	0.0243641	0.175687	0.138679
		BnaA01T0399900ZS	BjuOB07G01570	0.0359448	0.118005	0.304603
		BnaC03T0356500ZS	BjuOB07G25800	0.0500617	0.229466	0.218166
		BnaC03T0256000ZS	BjuOB08G23900	0.0144888	0.0915171	0.158318
	B. oleracea vs B. carinata	BolC4t25947H	Bca_GomB01g31990	0.0221985	0.16899	0.13136
		BolC3t16417H	Bca_GomB01g59160	0.0355096	0.340139	0.104397
		BolC3t16417H	Bca_GomB01g64280	0.0592692	0.284921	0.20802
		BolC7t45885H	Bca_GomB02g88270	0.0376306	0.301463	0.124827
		BolC6t38990H	Bca_GomB03g55160	0.0389819	0.174793	0.223017
		BolC2t10975H	Bca_GomB04g23920	0.0504392	0.222987	0.226197
		BolC9t55367H	Bca_GomB04g33750	0.0553246	0.141596	0.390723
		BolC7t45885H	Bca_GomB05g25220	0.0358764	0.328425	0.109238
		BolC7t45885H	Bca_GomB05g25750	0.0358764	0.328425	0.109238
		BolC2t08269H	Bca_GomB05g74510	0.0204384	0.275503	0.0741859
		BolC4t22188H	Bca_GomB06g15850	0.0173669	0.220503	0.0787605
		BolC4t22188H	Bca_GomB06g16200	0.0173669	0.220503	0.0787605
		BolC1t05713H	Bca_GomB07g06800	0.0261892	0.0452114	0.579262
		BolC1t05713H	Bca_GomB07g10060	0.0326316	0.143578	0.227274
		BolC1t05713H	Bca_GomB07g12750	0.0327027	0.0561009	0.582927
		BolC3t16417H	Bca_GomB07g46060	0.0500906	0.214651	0.233358
		BolC3t15310H	Bca_GomB08g38170	0.0144714	0.10602	0.136497
		BolC3t15310H	Bca_GomB08g38540	0.0144714	0.10602	0.136497
		BolC7t45885H	Bca_GomC01g24330	0.0495366	0.340117	0.145646
		BolC2t10975H	Bca_GomC02g46190	0.0340677	0.0493408	0.690458
		BolC4t22188H	Bca_GomC04g06290	0.0068966	0.0753772	0.0914945
		BolC2t08269H	Bca_GomC07g70830	0.0067492	0.0105636	0.638914
		BolC7t45885H	Bca_GomC08g18490	0.0546298	0.285226	0.191532
		BolC9t53486H	Bca_GomC09g08380	0.0276768	0.0701582	0.394491
	B. oleracea vs B. juncea	BolC7t45885H	BjuOA01G16780	0.0392674	0.326971	0.120095
		BolC2t08269H	BjuOA02G18300	0.010161	0.0769201	0.132099
		BolC2t10975H	BjuOA02G37400	0.022493	0.141039	0.159481
		BolC3t15310H	BjuOA03G24030	0.00358638	0.121068	0.0296229
		BolC3t16417H	BjuOA03G33130	0.0115071	0.0829574	0.138711
		BolC7t45885H	BjuOA03G54730	0.00640175	0.0665256	0.0962298
		BolC4t25947H	BjuOA04G11730	0.0170559	0.135964	0.125444
		BolC4t22188H	BjuOA05G04370	0.0103599	0.116488	0.0889354
		BolC3t16417H	BjuOA05G42880	0.0418285	0.317073	0.131921
		BolC6t38990H	BjuOA07G32810	0.0380683	0.0623196	0.610857
		BolC8t48597H	BjuOA08G21720	0.215696	0.269599	0.800062
		BolC9t53486H	BjuOA09G04950	0.0435958	0.144259	0.302205
		BolC4t25947H	BjuOB01G27030	0.0221985	0.16899	0.13136
		BolC3t16417H	BjuOB01G48270	0.0318929	0.35	0.0911225
		BolC7t45885H	BjuOB02G71960	0.0427513	0.276378	0.154684
		BolC2t10975H	BjuOB04G09810	0.0313271	0.163541	0.191555
		BolC9t55367H	BjuOB04G17510	0.0518042	0.167358	0.309542
		BolC7t45885H	BjuOB05G09820	0.0358764	0.31212	0.114944
		BolC2t08269H	BjuOB05G50320	0.0204384	0.275503	0.0741859
		BolC4t22188H	BjuOB06G03770	0.0173468	0.221528	0.0783054
		BolC1t05713H	BjuOB07G01570	0.0359448	0.118005	0.304603
		BolC3t16417H	BjuOB07G25800	0.0500906	0.214651	0.233358
		BolC3t15310H	BjuOB08G23900	0.0144801	0.105786	0.136881
	B. oleracea vs B. napus	BolC7t45885H	BnaA01T0145800ZS	0.0392674	0.326971	0.120095
		BolC2t08269H	BnaA02T0156100ZS	0.0170317	0.0766391	0.222232
		BolC2t10975H	BnaA02T0309300ZS	0.0155	0.11205	0.138331
		BolC3t15310H	BnaA03T0217500ZS	0.00358424	0.12134	0.0295387
		BolC7t45885H	BnaA03T0483400ZS	0.00640175	0.0665256	0.0962298
		BolC4t25947H	BnaA04T0092300ZS	0.0204907	0.111939	0.183052
		BolC4t22188H	BnaA05T0046600ZS	0.0103599	0.0889932	0.116412
		BolC3t16417H	BnaA05T0478500ZS	0.0418986	0.283709	0.147682
		BolC6t38990H	BnaA07T0281900ZS	0.0355241	0.0368675	0.963561
		BolC8t48597H	BnaA08T0173800ZS	0.126341	0.137	0.922196
		BolC9t53486H	BnaA09T0055300ZS	0.0435958	0.144259	0.302205
		BolC3t16417H	BnaA09T0385000ZS	0.0148194	0.106922	0.138599
		BolC7t45885H	BnaC01T0185600ZS	0.0495366	0.356854	0.138815
		BolC1t05713H	BnaC01T0514500ZS	0.0261607	0.119061	0.219725
		BolC3t16417H	BnaC03T0356500ZS	0.00327869	0.0764297	0.0428982
		BolC4t25947H	BnaC04T0372300ZS	0.0119016	0.0705126	0.168787
		BolC3t16417H	BnaC05T0540400ZS	0.0557846	0.299838	0.186049
		BolC6t38990H	BnaC06T0322900ZS	0.00481156	0.0160434	0.299909
		BolC7t45885H	BnaC07T0461300ZS	0.00962838	0.043609	0.220789
	B. oleracea vs B. nigra	BolC7t45885H	BniB002200-PA	0.047779	0.255262	0.187176
		BolC4t25947H	BniB007447-PA	0.0256362	0.156788	0.163508
		BolC7t45885H	BniB013308-PA	0.0358764	0.345093	0.103962
		BolC3t16417H	BniB020936-PA	0.0483064	0.236261	0.204462
		BolC4t22188H	BniB025539-PA	0.0173619	0.204885	0.0847398
		BolC2t10975H	BniB028906-PA	0.106705	0.259596	0.411043
		BolC2t08269H	BniB036060-PA	0.0204384	0.275503	0.0741859
		BolC1t05713H	BniB037218-PA	0.032605	0.118005	0.276301
		BolC9t55367H	BniB037758-PA	0.074777	0.226125	0.330689
		BolC6t38990H	BniB049424-PA	0.0389819	0.174793	0.223017
	B. rapa vs B. carinata	BraA04g009880.3C	Bca_GomB01g31990	0.0274081	0.100428	0.272912
		BraA05g040150.3C	Bca_GomB01g59160	0.0233612	0.289247	0.0807655
		BraA05g040150.3C	Bca_GomB01g64280	0.0365116	0.222939	0.163774
		BraA03g052220.3C	Bca_GomB02g88270	0.0309742	0.316381	0.0979019
		BraA07g031580.3C	Bca_GomB03g55160	0.0504078	0.13312	0.378665
		BraA03g031960.3C	Bca_GomB03g93360	0.0115071	0.0947455	0.121453
		BraA09g019020.3C	Bca_GomB04g03760	0.00341492	0.0573894	0.0595044
		BraA02g034160.3C	Bca_GomB04g23920	0.0452311	0.178515	0.253375
		BraA09g019020.3C	Bca_GomB04g33750	0.0566976	0.145029	0.390941
		BraA01g015780.3C	Bca_GomB05g25220	0.0128621	0.192281	0.0668918
		BraA01g015780.3C	Bca_GomB05g25750	0.0128621	0.192281	0.0668918
		BraA02g016600.3C	Bca_GomB05g74510	0.02392	0.259707	0.0921038
		BraA05g004500.3C	Bca_GomB06g15850	0.0173418	0.221786	0.0781918
		BraA05g004500.3C	Bca_GomB06g16200	0.0173418	0.221786	0.0781918
		BraA01g042810.3C	Bca_GomB07g06800	0.00646208	0.0810035	0.0797753
		BraA01g042810.3C	Bca_GomB07g10060	0.0261607	0.172536	0.151624
		BraA01g042810.3C	Bca_GomB07g12750	0.0262465	0.143578	0.182803
		BraA03g031960.3C	Bca_GomB07g46060	0.0534863	0.217336	0.2461
		BraA03g023400.3C	Bca_GomB08g38170	0.0108142	0.197627	0.0547205
		BraA03g023400.3C	Bca_GomB08g38540	0.0108142	0.197627	0.0547205
		BraA01g015780.3C	Bca_GomC01g24330	0.00965938	0.112889	0.0855655
		BraA02g034160.3C	Bca_GomC02g46190	0.0224671	0.0983942	0.228338
		BraA03g023400.3C	Bca_GomC03g34270	0.00358638	0.121068	0.0296229
		BraA05g004500.3C	Bca_GomC04g06290	0.0103539	0.11674	0.0886921
		BraA04g009880.3C	Bca_GomC04g41690	0.0257095	0.105829	0.242935
		BraA07g031580.3C	Bca_GomC06g43220	0.0109358	0.0726374	0.150553
		BraA03g052220.3C	Bca_GomC07g55210	0.00640175	0.0665256	0.0962298
		BraA02g016600.3C	Bca_GomC07g70830	0.0170027	0.0655558	0.259362
		BraA08g020230.3C	Bca_GomC08g18490	0.0377388	0.0668296	0.564701
		BraA09g004870.3C	Bca_GomC09g08380	0.0346682	0.148941	0.232764
	B. rapa vs B. juncea	BraA02g034160.3C	BjuOA02G37400	0.00671897	0.0906274	0.0741384
		BraA04g009880.3C	BjuOA04G11730	0.017051	0.0649639	0.262469
		BraA07g031580.3C	BjuOA07G32810	0.00725958	0.0356503	0.203633
		BraA08g020230.3C	BjuOA08G21720	0.266	0.364204	0.73036
		BraA04g009880.3C	BjuOB01G27030	0.0274081	0.100428	0.272912
		BraA05g040150.3C	BjuOB01G48270	0.0232448	0.315591	0.0736549
		BraA03g052220.3C	BjuOB02G71960	0.0377232	0.314321	0.120015
		BraA07g031580.3C	BjuOB03G40660	0.0427758	0.118875	0.359839
		BraA02g034160.3C	BjuOB04G09810	0.0362556	0.126969	0.285547
		BraA09g019020.3C	BjuOB04G17510	0.0530882	0.171475	0.309598
		BraA01g015780.3C	BjuOB05G09820	0.0128621	0.178706	0.0719731
		BraA02g016600.3C	BjuOB05G50320	0.02392	0.259707	0.0921038
		BraA05g004500.3C	BjuOB06G03770	0.0243641	0.206779	0.117826
		BraA01g042810.3C	BjuOB07G01570	0.0295039	0.158644	0.185976
		BraA03g031960.3C	BjuOB07G25800	0.0534863	0.217336	0.2461
		BraA03g023400.3C	BjuOB08G23900	0.0108207	0.19716	0.054883
	B. rapa vs B. napus	BraA01g042810.3C	BnaA01T0399900ZS	0.0261607	0.119061	0.219725
		BraA02g034160.3C	BnaA02T0309300ZS	0.00671897	0.133092	0.0504838
		BraA04g009880.3C	BnaA04T0092300ZS	0.0239541	0.0428305	0.559277
		BraA05g040150.3C	BnaA05T0478500ZS	0.0197164	0.140487	0.140343
		BraA08g020230.3C	BnaA08T0173800ZS	0.162211	0.197547	0.821125
		BraA03g031960.3C	BnaA09T0385000ZS	0.0114631	0.0722781	0.158597
		BraA01g015780.3C	BnaC01T0185600ZS	0.00965938	0.125171	0.0771692
		BraA02g016600.3C	BnaC02T0199500ZS	0.010161	0.0654366	0.155281
		BraA02g034160.3C	BnaC02T0419400ZS	0.0224671	0.0983942	0.228338
		BraA03g023400.3C	BnaC03T0256000ZS	0.00358638	0.121068	0.0296229
		BraA03g031960.3C	BnaC03T0356500ZS	0.0131582	0.125291	0.105022
		BraA05g004500.3C	BnaC04T0052000ZS	0.0103599	0.130622	0.0793117
		BraA04g009880.3C	BnaC04T0372300ZS	0.0239883	0.0995936	0.240862
		BraA05g040150.3C	BnaC05T0540400ZS	0.0331363	0.208224	0.159138
		BraA07g031580.3C	BnaC06T0322900ZS	0.0146079	0.0601525	0.242848
		BraA03g052220.3C	BnaC07T0461300ZS	0.0031983	0.0778476	0.0410841
	B. rapa vs B. oleracea	BraA01g015780.3C	BolC1t01977H	0.00963353	0.0897428	0.107346
		BraA01g042810.3C	BolC1t05713H	0.0261607	0.119061	0.219725
		BraA02g016600.3C	BolC2t08269H	0.010161	0.0769201	0.132099
		BraA02g034160.3C	BolC2t10975H	0.0224671	0.0983942	0.228338
		BraA03g023400.3C	BolC3t15310H	0.00358424	0.136119	0.0263316
		BraA03g031960.3C	BolC3t16417H	0.0115071	0.0947455	0.121453
		BraA05g004500.3C	BolC4t22188H	0.0103599	0.116488	0.0889354
		BraA04g009880.3C	BolC4t25947H	0.0257095	0.105829	0.242935
		BraA07g031580.3C	BolC6t38990H	0.0109358	0.060032	0.182166
		BraA03g052220.3C	BolC7t45885H	0.00640175	0.0665256	0.0962298
		BraA08g020230.3C	BolC8t48597H	0.0377388	0.0668296	0.564701
		BraA09g004870.3C	BolC9t53486H	0.0435958	0.144259	0.302205
	B. rapa vs B. nigra	BraA03g052220.3C	BniB002200-PA	0.0410387	0.300162	0.136722
		BraA04g009880.3C	BniB007447-PA	0.0326138	0.0831108	0.392414
		BraA01g015780.3C	BniB013308-PA	0.0128621	0.206107	0.0624048
		BraA03g031960.3C	BniB020936-PA	0.0517	0.210167	0.245995
		BraA05g004500.3C	BniB025539-PA	0.0173368	0.175093	0.099015
		BraA02g034160.3C	BniB028906-PA	0.0328015	0.170413	0.192483
		BraA02g016600.3C	BniB036060-PA	0.02392	0.259707	0.0921038
		BraA01g042810.3C	BniB037218-PA	0.0261678	0.186328	0.140439
		BraA09g019020.3C	BniB037758-PA	0.0734454	0.199667	0.367839
		BraA07g031580.3C	BniB049424-PA	0.0504078	0.13312	0.378665
	B. nigra vs B. napus	BniB002200-PA	BnaA01T0145800ZS	0.0260118	0.40943	0.0635318
		BniB037218-PA	BnaA01T0399900ZS	0.032605	0.118005	0.276301
		BniB036060-PA	BnaA02T0156100ZS	0.0309322	0.25863	0.1196
		BniB028906-PA	BnaA02T0309300ZS	0.03994	0.267073	0.149547
		BniB025539-PA	BnaA03T0217500ZS	0.0180568	0.324354	0.0556701
		BniB002200-PA	BnaA03T0483400ZS	0.0410387	0.300162	0.136722
		BniB007447-PA	BnaA04T0092300ZS	0.0135559	0.0773454	0.175264
		BniB025539-PA	BnaA05T0046600ZS	0.0173368	0.145349	0.119277
		BniB020936-PA	BnaA05T0478500ZS	0.0624097	0.30241	0.206374
		BniB049424-PA	BnaA07T0281900ZS	0.0504078	0.147122	0.342625
		BniB002200-PA	BnaA08T0173800ZS	0.116004	0.426105	0.272243
		BniB037758-PA	BnaA09T0183100ZS	0.0734454	0.21543	0.340925
		BniB020936-PA	BnaA09T0385000ZS	0.055245	0.239769	0.230409
		BniB002200-PA	BnaC01T0185600ZS	0.0344135	0.396277	0.0868418
		BniB020936-PA	BnaC01T0514500ZS	0.0756645	0.296741	0.254985
		BniB036060-PA	BnaC02T0199500ZS	0.0204384	0.260521	0.0784521
		BniB028906-PA	BnaC02T0419400ZS	0.0278454	0.20871	0.133417
		BniB020936-PA	BnaC03T0356500ZS	0.0482787	0.251553	0.191922
		BniB025539-PA	BnaC04T0052000ZS	0.0173619	0.220758	0.0786466
		BniB007447-PA	BnaC04T0372300ZS	0.0204558	0.124816	0.163888
		BniB020936-PA	BnaC05T0540400ZS	0.0769681	0.255886	0.300791
		BniB049424-PA	BnaC06T0322900ZS	0.0427758	0.146496	0.291993
		BniB002200-PA	BnaC07T0461300ZS	0.0444453	0.239333	0.185705
		BniB037758-PA	BnaC09T0208300ZS	0.0747296	0.243031	0.30749
	B. nigra vs B. juncea	BniB002200-PA	BjuOA01G16780	0.0260118	0.40943	0.0635318
		BniB036060-PA	BjuOA02G18300	0.02392	0.259707	0.0921038
		BniB028906-PA	BjuOA02G37400	0.03994	0.216774	0.184247
		BniB025539-PA	BjuOA03G24030	0.0180677	0.285942	0.0631867
		BniB020936-PA	BjuOA03G33130	0.0517	0.196032	0.263732
		BniB002200-PA	BjuOA03G54730	0.0410387	0.300162	0.136722
		BniB007447-PA	BjuOA04G11730	0.02045	0.112676	0.181493
		BniB025539-PA	BjuOA05G04370	0.0173368	0.175093	0.099015
		BniB020936-PA	BjuOA05G42880	0.0623376	0.271882	0.229281
		BniB049424-PA	BjuOA07G32810	0.0504078	0.147122	0.342625
		BniB037758-PA	BjuOA09G20200	0.0734454	0.199667	0.367839
		BniB007447-PA	BjuOB01G27030	0.00336229	0.032292	0.104122
		BniB002200-PA	BjuOB02G71960	0.016195	0.031948	0.506916
		BniB049424-PA	BjuOB03G40660	0.00726398	0.0602734	0.120517
		BniB028906-PA	BjuOB04G09810	0.0102274	0.117632	0.0869444
		BniB037758-PA	BjuOB04G17510	0.0537506	0.111474	0.482179
		BniB002200-PA	BjuOB05G09820	0.0259837	0.411348	0.063167
		BniB025539-PA	BjuOB06G03770	0.00688671	0.0891823	0.0772205
		BniB037218-PA	BjuOB07G01570	0.00319489	0.0451264	0.0707988
		BniB025539-PA	BjuOB08G23900	0.0144496	0.283424	0.0509822
	B. nigra vs B. carinata	BniB007447-PA	Bca_GomB01g31990	0.00336229	0.0106103	0.316891
		BniB020936-PA	Bca_GomB01g59160	0.0415931	0.344937	0.120582
		BniB020936-PA	Bca_GomB01g64280	0.0806144	0.271882	0.296505
		BniB002200-PA	Bca_GomB02g88270	0.00965938	0.0543224	0.177816
		BniB020936-PA	Bca_GomB03g93360	0.0483064	0.207584	0.232708
		BniB037758-PA	Bca_GomB04g03760	0.074777	0.226125	0.330689
		BniB028906-PA	Bca_GomB04g23920	0.103376	0.3007	0.343785
		BniB037758-PA	Bca_GomB04g33750	0.0536835	0.0845966	0.634582
		BniB002200-PA	Bca_GomB05g25220	0.0259837	0.429839	0.0604497
		BniB002200-PA	Bca_GomB05g25750	0.0259837	0.429839	0.0604497
		BniB037218-PA	Bca_GomB07g06800	0.032891	0.131418	0.250278
		BniB037218-PA	Bca_GomB07g10060	0.0193924	0.0685539	0.282878
		BniB037218-PA	Bca_GomB07g12750	0.0194343	0.092158	0.21088
		BniB025539-PA	Bca_GomB08g38170	0.0144409	0.284139	0.0508234
		BniB025539-PA	Bca_GomB08g38540	0.0144409	0.284139	0.0508234
		BniB002200-PA	Bca_GomC01g24330	0.0344135	0.378784	0.0908525
		BniB028906-PA	Bca_GomC02g46190	0.159586	0.374556	0.426066
		BniB025539-PA	Bca_GomC04g06290	0.0208709	0.271151	0.0769717
		BniB007447-PA	Bca_GomC04g41690	0.0256362	0.156788	0.163508
		BniB049424-PA	Bca_GomC06g43220	0.0389819	0.189518	0.20569
		BniB002200-PA	Bca_GomC07g55210	0.047779	0.255262	0.187176
		BniB036060-PA	Bca_GomC07g70830	0.0273613	0.261066	0.104806
		BniB002200-PA	Bca_GomC08g18490	0.0513304	0.329705	0.155686

## Sheet: Table S6
					Table S6. The primer sequences of ACP genes used for qRT-PCR and subcellular localization
					Item	Gene	Primer F sequence (5’-3’)	Primer R sequence (5’-3’)
					RT-qPCR	BnaACP4.1	GCTCAGAACATTACGACGATTC	TCCAATCTCAACTTCCACAAGA
						BnamtACP2.1	ATGGCGGCGAGAAATGCT	CGCGATCTGTGACATCAG
						BnamtACP3.1	CGACACGACCAATGCCTCTA	GCGCCTTGGATTGAGTTTCA
						BnamtACP1.1	TCGACAGAGTCCTCGACGTT	TAGCAAGAGGGCAAGAGTCG
						BnaACP5.1	GATCAGGCCTGAAGATCGATAA	TGGGATGTCTTTGACTGAATGA
						BnaACP3.1	ACCAACGATGGAAACCCCAC	CAACAAACATAAAGTGGTCTATGGC
						BnaActin	CTGGAATTGCTGACCGTATGAG	ATCTGTTGGAAAGTGCTGAGGG
					Subcellular localization	BnaACP4.1	acgggggactctagaATGGCTTCCTTGTCAGCC	catggtaccctcgagGGCCGCAGGTTTCTTCTG
						BnamtACP2.1	acgggggactctagaATGGCGGCGAGAAATGCT	catggtaccctcgagAGTAGCCTGAGGATGAGAG
						BnamtACP3.1	acgggggactctagaATGCATTGCATCAGGAGC	catggtaccctcgagGGACTCTGGCGCCTTGG
						BnamtACP1.1	acgggggactctagaATGGCACTCAGAACTGCA	catggtaccctcgagGCTAGACATTGGATGGT
						BnaACP5.1	acgggggactctaga ATGGCTACAAGTTTCAGC	catggtaccctcgagAGCGGTTTTCTGTTGGATGA
						BnaACP3.1	acgggggactctaga ATGGCTTCCATGGCTGCT	catggtaccctcgagAGCCTTTGCTTTCAAAATC
